# Supplementary material for: A Synbiotic Formulation Comprising Bacillus subtilis DSM 32315 and L-Alanyl-L-Glutamine Improves Intestinal Butyrate Levels and Lipid Metabolism in Healthy Humans
Source: Nutrients. 2021 Dec 29;14(1):143. doi: 10.3390/nu14010143 (PMC8747176; doi:10.3390/nu14010143)
Supplement: Supplementary file 1 [file nutrients-14-00143-s001.zip]

Archive with 1 entries (1 files):
- nutrients-1506053-supplementary.pdf
